# Supplementary material for: MYT1L is required for suppressing earlier neuronal development programs in the adult mouse brain
Source: Genome Res. 2023 Apr;33(4):541–56. doi: 10.1101/gr.277413.122 (PMC10234307; doi:10.1101/gr.277413.122)
Supplement: Supplemental Material [file supp_gr.277413.122_Supplemental__Code.zip]

Archive with 6 entries (5 files):
- jdlabteam-myt1l-cut-run-paper-5677e79f7833/
- jdlabteam-myt1l-cut-run-paper-5677e79f7833/.gitignore
- jdlabteam-myt1l-cut-run-paper-5677e79f7833/CUT&RUN raw reads processing.sh
- jdlabteam-myt1l-cut-run-paper-5677e79f7833/Differential enrichment analysis for histone modifications.R
- jdlabteam-myt1l-cut-run-paper-5677e79f7833/Motif analysis using monaLisa.R
- jdlabteam-myt1l-cut-run-paper-5677e79f7833/README.md
