# Supplementary material for: MYT1L is required for suppressing earlier neuronal development programs in the adult mouse brain
Source: Genome Res. 2023 Apr;33(4):541–56. doi: 10.1101/gr.277413.122 (PMC10234307; doi:10.1101/gr.277413.122)
Supplement: Supplemental Material [file supp_gr.277413.122_Supplemental__Code.zip › jdlabteam-myt1l-cut-run-paper-5677e79f7833/README.md]

# README #

This README would documents whatever steps are necessary for CUT&RUN data analysis in Chen et al., 2023

### CUT&RUN analysis pipeline ###

### Raw reads processing ###

* Adapter trimming：trimmomatic
* FastQC after trimming
* Aligning reads: bowtie2
* Reads filtering
* Peak calling: macs2
* Finding consensus peaks across replicates
* Homer motif analysis
* Coverage for peaks in each biological replicate

### Differential enrichment analysis ###

* edgeR
* RUVseq

### Contact information ###

* Lead contact: Dr. Joseph Dougherty, jdougherty@wust.edu
